# Supplementary material for: Myeloid and T-Cell Microenvironment Immune Features Identify Two Prognostic Sub-Groups in High-Grade Gastroenteropancreatic Neuroendocrine Neoplasms
Source: J Clin Med. 2021 Apr 17;10(8):1741. doi: 10.3390/jcm10081741 (PMC8072982; doi:10.3390/jcm10081741)
Supplement: Supplementary file 1 [file jcm-10-01741-s001.zip]

Archive with 6 entries (6 files):
- Supplementary Figure 3.png
- Supplementary Table 1.docx
- Supplementary Table 2.docx
- Supplementary Table 3.docx
- Supplementary Figure 1.png
- Supplementary Figure 2.png
